# Supplementary material for: ﻿Taxonomic clarifications, a new combination, and three new species of Neotropical Rinorea (Violaceae)
Source: PhytoKeys. 2025 May 29;256:151–74. doi: 10.3897/phytokeys.256.144950 (PMC12142210; doi:10.3897/phytokeys.256.144950)
Supplement: XML Treatment for Rinorea laurifolia [file phytokeys.256.144950-treatment5.xml]

<!DOCTYPE tp:taxon-treatment
  PUBLIC "-//TaxonX//DTD Taxonomic Treatment Publishing DTD v0 20100105//EN" "tax-treatment-NSO.dtd">
<tp:taxon-treatment xmlns:tp="http://www.plazi.org/taxpub"><tp:treatment-meta><kwd-group><label>Taxon classification</label><kwd>
                <named-content content-type="kingdom">Plantae</named-content>
              </kwd><kwd>
                <named-content content-type="order">Malpighiales</named-content>
              </kwd><kwd>
                <named-content content-type="family">Violaceae</named-content>
              </kwd></kwd-group><mixed-citation publication-type="journal"><person-group><name><surname>Hoyos-Gómez</surname><given-names>Saúl E.</given-names></name><name><surname>Ballard Jr.</surname><given-names>Harvey E.</given-names></name><name><surname>Callejas Posada</surname><given-names>Ricardo</given-names></name><name><surname>Wahlert</surname><given-names>Gregory A.</given-names></name></person-group><article-title>﻿Taxonomic clarifications, a new combination, and three new species of Neotropical <italic><tp:taxon-name><tp:taxon-name-part taxon-name-part-type="genus" reg="Rinorea">Rinorea</tp:taxon-name-part></tp:taxon-name></italic> (<tp:taxon-name><tp:taxon-name-part taxon-name-part-type="family">Violaceae</tp:taxon-name-part></tp:taxon-name>)</article-title><source>PhytoKeys</source><day>29</day><month>05</month><year>2025</year><volume>256</volume><fpage>151</fpage><lpage>174</lpage><pub-id pub-id-type="doi">10.3897/phytokeys.256.144950</pub-id></mixed-citation></tp:treatment-meta><tp:nomenclature><label>﻿5.</label><tp:taxon-name>
              <object-id xmlns:xlink="http://www.w3.org/1999/xlink" content-type="arpha" xlink:type="simple">38ECC85F-63BC-5B61-8ED4-5F8C849E562D</object-id>
              <tp:taxon-name-part taxon-name-part-type="genus" reg="Rinorea">Rinorea</tp:taxon-name-part>
              <tp:taxon-name-part taxon-name-part-type="species" reg="laurifolia">laurifolia</tp:taxon-name-part>
            </tp:taxon-name><tp:taxon-authority>L.B. Sm. &amp; Á. Fernández, Caldasia 6: 90. 1954.</tp:taxon-authority><tp:nomenclature-citation-list><tp:nomenclature-citation><tp:taxon-name>
                  <tp:taxon-name-part taxon-name-part-type="genus" reg="Rinorea"/>
                  <tp:taxon-name-part taxon-name-part-type="species" reg="cordata"/>
                </tp:taxon-name><comment>= <tp:taxon-name><tp:taxon-name-part taxon-name-part-type="genus" reg="Rinorea">Rinorea</tp:taxon-name-part><tp:taxon-name-part taxon-name-part-type="species" reg="cordata">cordata</tp:taxon-name-part></tp:taxon-name> L.B. Sm. &amp; Á. Fernández, Caldasia 6: 90. 1954, syn. nov. Type. Colombia. Dept. Santander: camp on Margarita Creek, vicinity of Barranca Bermeja, between Sogamoso and Colorado Rivers, 100–500 m, 10 Oct 1934, <italic>O. L. Haught 1388</italic> (holotype: US [barcode 00114471; cat. no. 1592066]!; isotype COL [barcode COL000002869]!). </comment></tp:nomenclature-citation></tp:nomenclature-citation-list></tp:nomenclature><tp:treatment-sec sec-type="material" id="SECID0EOBBG"><title>Type.</title><p>Colombia • Dept. Santander: vicinity of Puerto Berrio, between Carare and Magdalena Rivers, 100–700 m, Jul 1936, <italic>O. L. Haught 1908</italic> (holotype: COL [barcode COL000002872]!; isotype: US [barcode 00114483; cat. no. 1661881]!).</p></tp:treatment-sec><tp:treatment-sec sec-type="notes" id="SECID0EWBBG"><title>Notes.</title><p>The type localities of <italic><tp:taxon-name><tp:taxon-name-part taxon-name-part-type="genus" reg="Rinorea">Rinorea</tp:taxon-name-part><tp:taxon-name-part taxon-name-part-type="species" reg="laurifolia">laurifolia</tp:taxon-name-part></tp:taxon-name></italic> and <italic><tp:taxon-name><tp:taxon-name-part taxon-name-part-type="genus" reg="Rinorea">R.</tp:taxon-name-part><tp:taxon-name-part taxon-name-part-type="species" reg="cordata">cordata</tp:taxon-name-part></tp:taxon-name></italic> are separated by less than 40 km in the area between Barrancabermeja and Puerto Berrío on the Magdalena River. Both of the localities are also similar in terms of vegetation type and climate. The two species were described from fragmentary herbarium material, yet after examination of the types and several additional specimens, the nearly 20 qualitative and quantitative morphological characters we measured were found to overlap considerably. <italic><tp:taxon-name><tp:taxon-name-part taxon-name-part-type="genus" reg="Rinorea">Rinorea</tp:taxon-name-part><tp:taxon-name-part taxon-name-part-type="species" reg="cordata">cordata</tp:taxon-name-part></tp:taxon-name></italic> clearly fit within the circumscription of <italic><tp:taxon-name><tp:taxon-name-part taxon-name-part-type="genus" reg="Rinorea">R.</tp:taxon-name-part><tp:taxon-name-part taxon-name-part-type="species" reg="laurifolia">laurifolia</tp:taxon-name-part></tp:taxon-name></italic>, and we were unable to characterize any consistent differences that would allow us to differentiate or maintain the two as separate taxa.</p></tp:treatment-sec></tp:taxon-treatment>
