# Supplementary material for: ﻿Taxonomic clarifications, a new combination, and three new species of Neotropical Rinorea (Violaceae)
Source: PhytoKeys. 2025 May 29;256:151–74. doi: 10.3897/phytokeys.256.144950 (PMC12142210; doi:10.3897/phytokeys.256.144950)
Supplement: XML Treatment for Rinorea ulmifolia [file phytokeys.256.144950-treatment6.xml]

<!DOCTYPE tp:taxon-treatment
  PUBLIC "-//TaxonX//DTD Taxonomic Treatment Publishing DTD v0 20100105//EN" "tax-treatment-NSO.dtd">
<tp:taxon-treatment xmlns:tp="http://www.plazi.org/taxpub"><tp:treatment-meta><kwd-group><label>Taxon classification</label><kwd>
                <named-content content-type="kingdom">Plantae</named-content>
              </kwd><kwd>
                <named-content content-type="order">Malpighiales</named-content>
              </kwd><kwd>
                <named-content content-type="family">Violaceae</named-content>
              </kwd></kwd-group><mixed-citation publication-type="journal"><person-group><name><surname>Hoyos-Gómez</surname><given-names>Saúl E.</given-names></name><name><surname>Ballard Jr.</surname><given-names>Harvey E.</given-names></name><name><surname>Callejas Posada</surname><given-names>Ricardo</given-names></name><name><surname>Wahlert</surname><given-names>Gregory A.</given-names></name></person-group><article-title>﻿Taxonomic clarifications, a new combination, and three new species of Neotropical <italic><tp:taxon-name><tp:taxon-name-part taxon-name-part-type="genus" reg="Rinorea">Rinorea</tp:taxon-name-part></tp:taxon-name></italic> (<tp:taxon-name><tp:taxon-name-part taxon-name-part-type="family">Violaceae</tp:taxon-name-part></tp:taxon-name>)</article-title><source>PhytoKeys</source><day>29</day><month>05</month><year>2025</year><volume>256</volume><fpage>151</fpage><lpage>174</lpage><pub-id pub-id-type="doi">10.3897/phytokeys.256.144950</pub-id></mixed-citation></tp:treatment-meta><tp:nomenclature><label>﻿6.</label><tp:taxon-name>
              <object-id xmlns:xlink="http://www.w3.org/1999/xlink" content-type="arpha" xlink:type="simple">7D1D4BF6-E168-5FDC-96CD-4313B37B8D30</object-id>
              <tp:taxon-name-part taxon-name-part-type="genus" reg="Rinorea">Rinorea</tp:taxon-name-part>
              <tp:taxon-name-part taxon-name-part-type="species" reg="ulmifolia">ulmifolia</tp:taxon-name-part>
            </tp:taxon-name><tp:taxon-authority>(Kunth) Kuntze, Revis. Gen. Pl. 1: 42. 1891.</tp:taxon-authority><tp:nomenclature-citation-list><tp:nomenclature-citation><tp:taxon-name>
                  <tp:taxon-name-part taxon-name-part-type="genus" reg="Conohoria"/>
                  <tp:taxon-name-part taxon-name-part-type="species" reg="ulmifolia"/>
                </tp:taxon-name><comment>≡ <tp:taxon-name><tp:taxon-name-part taxon-name-part-type="genus" reg="Conohoria">Conohoria</tp:taxon-name-part><tp:taxon-name-part taxon-name-part-type="species" reg="ulmifolia">ulmifolia</tp:taxon-name-part></tp:taxon-name> Kunth, Nov. Gen. Sp. (quarto ed.) 5: 387. 1823. </comment></tp:nomenclature-citation><tp:nomenclature-citation><tp:taxon-name>
                  <tp:taxon-name-part taxon-name-part-type="genus" reg="Alsodeia"/>
                  <tp:taxon-name-part taxon-name-part-type="species" reg="ulmifolia"/>
                </tp:taxon-name><comment>≡ <tp:taxon-name><tp:taxon-name-part taxon-name-part-type="genus" reg="Alsodeia">Alsodeia</tp:taxon-name-part><tp:taxon-name-part taxon-name-part-type="species" reg="ulmifolia">ulmifolia</tp:taxon-name-part></tp:taxon-name> (Kunth) Spreng., Syst. Veg. 1: 807. 1825 [1824]. </comment></tp:nomenclature-citation><tp:nomenclature-citation><tp:taxon-name>
                  <tp:taxon-name-part taxon-name-part-type="genus" reg="Rinorea"/>
                  <tp:taxon-name-part taxon-name-part-type="species" reg="hymenosepala"/>
                </tp:taxon-name><comment>= <tp:taxon-name><tp:taxon-name-part taxon-name-part-type="genus" reg="Rinorea">Rinorea</tp:taxon-name-part><tp:taxon-name-part taxon-name-part-type="species" reg="hymenosepala">hymenosepala</tp:taxon-name-part></tp:taxon-name> S. F. Blake, Contrib. U.S. Natl. Herb. 20: 504. 1924, syn. nov. Type: Colombia. Antioquia: Malena, 12 Jan 1918, 150–170 m, <italic>F. W. Pennell 3783</italic> (holotype: NY [barcode 00095077]!). </comment></tp:nomenclature-citation></tp:nomenclature-citation-list></tp:nomenclature><tp:treatment-sec sec-type="material" id="SECID0EWFBG"><title>Type.</title><p>Colombia • Antioquia: Rio Magdalena, propé Bartholomé, May 1801, <italic>A. J. A. Bonpland 1608</italic> (holotype: P [barcode P02141374]!).</p></tp:treatment-sec><tp:treatment-sec sec-type="notes" id="SECID0E5FBG"><title>Notes.</title><p>The type localities of <italic><tp:taxon-name><tp:taxon-name-part taxon-name-part-type="genus" reg="Rinorea">Rinorea</tp:taxon-name-part><tp:taxon-name-part taxon-name-part-type="species" reg="ulmifolia">ulmifolia</tp:taxon-name-part></tp:taxon-name></italic> and <italic><tp:taxon-name><tp:taxon-name-part taxon-name-part-type="genus" reg="Rinorea">R.</tp:taxon-name-part><tp:taxon-name-part taxon-name-part-type="species" reg="hymenosepala">hymenosepala</tp:taxon-name-part></tp:taxon-name></italic> are in the immediate vicinity of Puerto Berrío on the Magdalena River and are similar in terms of vegetation type and climate. In the description of <italic><tp:taxon-name><tp:taxon-name-part taxon-name-part-type="genus" reg="Rinorea">R.</tp:taxon-name-part><tp:taxon-name-part taxon-name-part-type="species" reg="hymenosepala">hymenosepala</tp:taxon-name-part></tp:taxon-name></italic>, <xref ref-type="bibr" rid="B3">Blake (1924)</xref> notes that the new species most closely resembles <italic><tp:taxon-name><tp:taxon-name-part taxon-name-part-type="genus" reg="Rinorea">R.</tp:taxon-name-part><tp:taxon-name-part taxon-name-part-type="species" reg="ulmifolia">ulmifolia</tp:taxon-name-part></tp:taxon-name></italic>, however, when citing the type of <italic><tp:taxon-name><tp:taxon-name-part taxon-name-part-type="genus" reg="Rinorea">R.</tp:taxon-name-part><tp:taxon-name-part taxon-name-part-type="species" reg="ulmifolia">ulmifolia</tp:taxon-name-part></tp:taxon-name></italic>, he states that he did not actually examine it. One character Blake used to differentiate the two species was the margin of the dorsal anther connective scale: erose in <italic><tp:taxon-name><tp:taxon-name-part taxon-name-part-type="genus" reg="Rinorea">R.</tp:taxon-name-part><tp:taxon-name-part taxon-name-part-type="species" reg="hymenosepala">hymenosepala</tp:taxon-name-part></tp:taxon-name></italic> and entire in <italic><tp:taxon-name><tp:taxon-name-part taxon-name-part-type="genus" reg="Rinorea">R.</tp:taxon-name-part><tp:taxon-name-part taxon-name-part-type="species" reg="ulmifolia">ulmifolia</tp:taxon-name-part></tp:taxon-name></italic>. In reality, examination of the types and associated specimens all show that the anther scale margin is erose near the base. Another character used to differentiate the two taxa was the phyllotaxy: <italic><tp:taxon-name><tp:taxon-name-part taxon-name-part-type="genus" reg="Rinorea">Rinorea</tp:taxon-name-part><tp:taxon-name-part taxon-name-part-type="species" reg="hymenosepala">hymenosepala</tp:taxon-name-part></tp:taxon-name></italic> appears to have alternate leaf arrangement on proximal portions of the stem and opposite arrangement on distal portions, whereas <italic><tp:taxon-name><tp:taxon-name-part taxon-name-part-type="genus" reg="Rinorea">R.</tp:taxon-name-part><tp:taxon-name-part taxon-name-part-type="species" reg="ulmifolia">ulmifolia</tp:taxon-name-part></tp:taxon-name></italic> is consistently opposite. Field observations of whole plant architecture of species in <tp:taxon-name><tp:taxon-name-part taxon-name-part-type="genus" reg="Rinorea">Rinorea</tp:taxon-name-part><tp:taxon-name-part taxon-name-part-type="infraspecific-rank">sect.</tp:taxon-name-part><tp:taxon-name-part taxon-name-part-type="section" reg="Pubiflora">Pubiflora</tp:taxon-name-part></tp:taxon-name> do indeed show that leaves growing on first-year or very young stems are spirally arranged, but when the plant matures, the phyllotaxy becomes opposite. The type specimen of <italic><tp:taxon-name><tp:taxon-name-part taxon-name-part-type="genus" reg="Rinorea">R.</tp:taxon-name-part><tp:taxon-name-part taxon-name-part-type="species" reg="hymenosepala">hymenosepala</tp:taxon-name-part></tp:taxon-name></italic> was taken from a very young plant and shows this pattern of phyllotaxy, which has been observed in the field in several species in <tp:taxon-name><tp:taxon-name-part taxon-name-part-type="genus" reg="Rinorea">R.</tp:taxon-name-part><tp:taxon-name-part taxon-name-part-type="infraspecific-rank">sect.</tp:taxon-name-part><tp:taxon-name-part taxon-name-part-type="section" reg="Pubiflora">Pubiflora</tp:taxon-name-part></tp:taxon-name>. After examining many other morphological characters, we found no differences that would allow us to maintain <italic><tp:taxon-name><tp:taxon-name-part taxon-name-part-type="genus" reg="Rinorea">Rinorea</tp:taxon-name-part><tp:taxon-name-part taxon-name-part-type="species" reg="hymenosepala">hymenosepala</tp:taxon-name-part></tp:taxon-name></italic> as distinct from <italic><tp:taxon-name><tp:taxon-name-part taxon-name-part-type="genus" reg="Rinorea">R.</tp:taxon-name-part><tp:taxon-name-part taxon-name-part-type="species" reg="ulmifolia">ulmifolia</tp:taxon-name-part></tp:taxon-name></italic>. In fact, the type specimen of <italic><tp:taxon-name><tp:taxon-name-part taxon-name-part-type="genus" reg="Rinorea">R.</tp:taxon-name-part><tp:taxon-name-part taxon-name-part-type="species" reg="hymenosepala">hymenosepala</tp:taxon-name-part></tp:taxon-name></italic> fits neatly within the range of morphological variation of <italic><tp:taxon-name><tp:taxon-name-part taxon-name-part-type="genus" reg="Rinorea">R.</tp:taxon-name-part><tp:taxon-name-part taxon-name-part-type="species" reg="ulmifolia">ulmifolia</tp:taxon-name-part></tp:taxon-name></italic>.</p></tp:treatment-sec><ref-list><ref id="B3"><mixed-citation xmlns:xlink="http://www.w3.org/1999/xlink" xlink:type="simple"><person-group><name name-style="western"><surname>Blake</surname><given-names>SF</given-names></name></person-group> (<year>1924</year>) <article-title>Revision of the American species of <italic><tp:taxon-name><tp:taxon-name-part taxon-name-part-type="genus">Rinorea</tp:taxon-name-part></tp:taxon-name></italic>.</article-title><source>Contributions from the United States National Herbarium</source><volume>20</volume>(<issue>13</issue>): <fpage>491</fpage>–<lpage>518</lpage>.</mixed-citation></ref></ref-list></tp:taxon-treatment>
