# Supplementary material for: ﻿Taxonomic clarifications, a new combination, and three new species of Neotropical Rinorea (Violaceae)
Source: PhytoKeys. 2025 May 29;256:151–74. doi: 10.3897/phytokeys.256.144950 (PMC12142210; doi:10.3897/phytokeys.256.144950)
Supplement: XML Treatment for Rinorea squamata [file phytokeys.256.144950-treatment7.xml]

<!DOCTYPE tp:taxon-treatment
  PUBLIC "-//TaxonX//DTD Taxonomic Treatment Publishing DTD v0 20100105//EN" "tax-treatment-NSO.dtd">
<tp:taxon-treatment xmlns:tp="http://www.plazi.org/taxpub"><tp:treatment-meta><kwd-group><label>Taxon classification</label><kwd>
                <named-content content-type="kingdom">Plantae</named-content>
              </kwd><kwd>
                <named-content content-type="order">Malpighiales</named-content>
              </kwd><kwd>
                <named-content content-type="family">Violaceae</named-content>
              </kwd></kwd-group><mixed-citation publication-type="journal"><person-group><name><surname>Hoyos-Gómez</surname><given-names>Saúl E.</given-names></name><name><surname>Ballard Jr.</surname><given-names>Harvey E.</given-names></name><name><surname>Callejas Posada</surname><given-names>Ricardo</given-names></name><name><surname>Wahlert</surname><given-names>Gregory A.</given-names></name></person-group><article-title>﻿Taxonomic clarifications, a new combination, and three new species of Neotropical <italic><tp:taxon-name><tp:taxon-name-part taxon-name-part-type="genus" reg="Rinorea">Rinorea</tp:taxon-name-part></tp:taxon-name></italic> (<tp:taxon-name><tp:taxon-name-part taxon-name-part-type="family">Violaceae</tp:taxon-name-part></tp:taxon-name>)</article-title><source>PhytoKeys</source><day>29</day><month>05</month><year>2025</year><volume>256</volume><fpage>151</fpage><lpage>174</lpage><pub-id pub-id-type="doi">10.3897/phytokeys.256.144950</pub-id></mixed-citation></tp:treatment-meta><tp:nomenclature><label>﻿7.</label><tp:taxon-name>
              <object-id xmlns:xlink="http://www.w3.org/1999/xlink" content-type="arpha" xlink:type="simple">7F7BB0CE-5181-5F56-8AC3-4D1FFEEC89AB</object-id>
              <tp:taxon-name-part taxon-name-part-type="genus" reg="Rinorea">Rinorea</tp:taxon-name-part>
              <tp:taxon-name-part taxon-name-part-type="species" reg="squamata">squamata</tp:taxon-name-part>
            </tp:taxon-name><tp:taxon-authority>S.F. Blake, Contrib. U.S. Natl. Herb. 20: 516. 1924.</tp:taxon-authority><tp:nomenclature-citation-list><tp:nomenclature-citation><tp:taxon-name>
                  <tp:taxon-name-part taxon-name-part-type="genus" reg="Rinorea"/>
                  <tp:taxon-name-part taxon-name-part-type="species" reg="pubipes"/>
                </tp:taxon-name><comment>= <tp:taxon-name><tp:taxon-name-part taxon-name-part-type="genus" reg="Rinorea">Rinorea</tp:taxon-name-part><tp:taxon-name-part taxon-name-part-type="species" reg="pubipes">pubipes</tp:taxon-name-part></tp:taxon-name> S. F. Blake, Contrib. U.S. Natl. Herb. 20: 515. 1924, syn. nov. Type: Costa Rica. Limón: Zent Farms, ca. 30 km W of Puerto Limon, s.d., <italic>H. F. Pittier s.n.</italic> (holotype: US [cat. no. 578517, barcode 00114502]!; isotype F [acc. 1709848]!). </comment></tp:nomenclature-citation><tp:nomenclature-citation><tp:taxon-name>
                  <tp:taxon-name-part taxon-name-part-type="genus" reg="Rinorea"/>
                  <tp:taxon-name-part taxon-name-part-type="species" reg="antioquiensis"/>
                </tp:taxon-name><comment>= <tp:taxon-name><tp:taxon-name-part taxon-name-part-type="genus" reg="Rinorea">Rinorea</tp:taxon-name-part><tp:taxon-name-part taxon-name-part-type="species" reg="antioquiensis">antioquiensis</tp:taxon-name-part></tp:taxon-name> L.B. Sm. &amp; Á. Fernández, Caldasia 6: 105. 1954, syn. nov. Type: Colombia. Antioquia: SE of Chigorodo, 40 km S of Turbo, 50 m, 15 Apr 1945, <italic>O. L. Haught 4566</italic> (holotype: US [cat. no. 1709146, barcode 00114466]!; isotypes: COL [acc. no. 30955; barcode COL000002868]!; K [barcode K000327516]!; NY [barcode 00095074]!). </comment></tp:nomenclature-citation></tp:nomenclature-citation-list></tp:nomenclature><tp:treatment-sec sec-type="material" id="SECID0E6NBG"><title>Type.</title><p>Panama • Canal zone, near Gatun, 10 Feb 1911, <italic>E. A. Goldman 1864</italic> (holotype: US [cat. no. 690300; barcode 00114504]!).</p></tp:treatment-sec><tp:treatment-sec sec-type="notes" id="SECID0EHOBG"><title>Notes.</title><p><italic><tp:taxon-name><tp:taxon-name-part taxon-name-part-type="genus" reg="Rinorea">Rinorea</tp:taxon-name-part><tp:taxon-name-part taxon-name-part-type="species" reg="squamata">squamata</tp:taxon-name-part></tp:taxon-name></italic> and <italic><tp:taxon-name><tp:taxon-name-part taxon-name-part-type="genus" reg="Rinorea">Rinorea</tp:taxon-name-part><tp:taxon-name-part taxon-name-part-type="species" reg="pubipes">pubipes</tp:taxon-name-part></tp:taxon-name></italic> were both described by <xref ref-type="bibr" rid="B3">Blake (1924)</xref>, with the latter synonymized under <italic><tp:taxon-name><tp:taxon-name-part taxon-name-part-type="genus" reg="Rinorea">R.</tp:taxon-name-part><tp:taxon-name-part taxon-name-part-type="species" reg="squamata">squamata</tp:taxon-name-part></tp:taxon-name></italic> by <xref ref-type="bibr" rid="B5">Hekking (1988)</xref>. Later, Smith and Fernández (1954) described <italic><tp:taxon-name><tp:taxon-name-part taxon-name-part-type="genus" reg="Rinorea">Rinorea</tp:taxon-name-part><tp:taxon-name-part taxon-name-part-type="species" reg="antioquiensis">antioquiensis</tp:taxon-name-part></tp:taxon-name></italic> from a single collection. After careful study of vegetative and reproductive morphology of the type specimens, no distinguishing characters could be found to separate the three taxa. <italic><tp:taxon-name><tp:taxon-name-part taxon-name-part-type="genus" reg="Rinorea">Rinorea</tp:taxon-name-part><tp:taxon-name-part taxon-name-part-type="species" reg="squamata">squamata</tp:taxon-name-part></tp:taxon-name></italic> is morphologically uniform across its wide range, from Central America (Honduras, Nicaragua, Costa Rica, Panama) to northern Colombia.</p></tp:treatment-sec><ref-list><ref id="B3"><mixed-citation xmlns:xlink="http://www.w3.org/1999/xlink" xlink:type="simple"><person-group><name name-style="western"><surname>Blake</surname><given-names>SF</given-names></name></person-group> (<year>1924</year>) <article-title>Revision of the American species of <italic><tp:taxon-name><tp:taxon-name-part taxon-name-part-type="genus">Rinorea</tp:taxon-name-part></tp:taxon-name></italic>.</article-title><source>Contributions from the United States National Herbarium</source><volume>20</volume>(<issue>13</issue>): <fpage>491</fpage>–<lpage>518</lpage>.</mixed-citation></ref><ref id="B5"><mixed-citation xmlns:xlink="http://www.w3.org/1999/xlink" xlink:type="simple"><person-group><name name-style="western"><surname>Hekking</surname><given-names>WHA</given-names></name></person-group> (<year>1988</year>) <source><tp:taxon-name><tp:taxon-name-part taxon-name-part-type="family">Violaceae</tp:taxon-name-part></tp:taxon-name>. Part I–<tp:taxon-name><tp:taxon-name-part taxon-name-part-type="genus">Rinorea</tp:taxon-name-part></tp:taxon-name> and Rinoreocarpus. Flora Neotropica, Monograph 46.</source><publisher-name>The New York Botanical Garden</publisher-name>, <publisher-loc>New York</publisher-loc>, <size units="page">207 pp</size>.</mixed-citation></ref></ref-list></tp:taxon-treatment>
