# Supplementary material for: ﻿Taxonomic clarifications, a new combination, and three new species of Neotropical Rinorea (Violaceae)
Source: PhytoKeys. 2025 May 29;256:151–74. doi: 10.3897/phytokeys.256.144950 (PMC12142210; doi:10.3897/phytokeys.256.144950)
Supplement: XML Treatment for Rinorea deflexa [file phytokeys.256.144950-treatment8.xml]

<!DOCTYPE tp:taxon-treatment
  PUBLIC "-//TaxonX//DTD Taxonomic Treatment Publishing DTD v0 20100105//EN" "tax-treatment-NSO.dtd">
<tp:taxon-treatment xmlns:tp="http://www.plazi.org/taxpub"><tp:treatment-meta><kwd-group><label>Taxon classification</label><kwd>
                <named-content content-type="kingdom">Plantae</named-content>
              </kwd><kwd>
                <named-content content-type="order">Malpighiales</named-content>
              </kwd><kwd>
                <named-content content-type="family">Violaceae</named-content>
              </kwd></kwd-group><mixed-citation publication-type="journal"><person-group><name><surname>Hoyos-Gómez</surname><given-names>Saúl E.</given-names></name><name><surname>Ballard Jr.</surname><given-names>Harvey E.</given-names></name><name><surname>Callejas Posada</surname><given-names>Ricardo</given-names></name><name><surname>Wahlert</surname><given-names>Gregory A.</given-names></name></person-group><article-title>﻿Taxonomic clarifications, a new combination, and three new species of Neotropical <italic><tp:taxon-name><tp:taxon-name-part taxon-name-part-type="genus" reg="Rinorea">Rinorea</tp:taxon-name-part></tp:taxon-name></italic> (<tp:taxon-name><tp:taxon-name-part taxon-name-part-type="family">Violaceae</tp:taxon-name-part></tp:taxon-name>)</article-title><source>PhytoKeys</source><day>29</day><month>05</month><year>2025</year><volume>256</volume><fpage>151</fpage><lpage>174</lpage><pub-id pub-id-type="doi">10.3897/phytokeys.256.144950</pub-id></mixed-citation></tp:treatment-meta><tp:nomenclature><label>﻿8.</label><tp:taxon-name>
              <object-id xmlns:xlink="http://www.w3.org/1999/xlink" content-type="arpha" xlink:type="simple">C9A375D2-01D0-5399-B150-FAB1EAC1D600</object-id>
              <tp:taxon-name-part taxon-name-part-type="genus" reg="Rinorea">Rinorea</tp:taxon-name-part>
              <tp:taxon-name-part taxon-name-part-type="species" reg="deflexa">deflexa</tp:taxon-name-part>
            </tp:taxon-name><tp:taxon-authority>(Benth.) S.F. Blake, Contrib. U.S. Natl. Herb. 20: 513. 1924.</tp:taxon-authority><tp:nomenclature-citation-list><tp:nomenclature-citation><tp:taxon-name>
                  <tp:taxon-name-part taxon-name-part-type="genus" reg="Alsodeia"/>
                  <tp:taxon-name-part taxon-name-part-type="species" reg="deflexa"/>
                </tp:taxon-name><comment>≡ <tp:taxon-name><tp:taxon-name-part taxon-name-part-type="genus" reg="Alsodeia">Alsodeia</tp:taxon-name-part><tp:taxon-name-part taxon-name-part-type="species" reg="deflexa">deflexa</tp:taxon-name-part></tp:taxon-name> Benth., Bot. Voy. Sulphur: 67. 1844.</comment></tp:nomenclature-citation></tp:nomenclature-citation-list></tp:nomenclature><tp:treatment-sec sec-type="material" id="SECID0ECSBG"><title>Type.</title><p>Ecuador. Esmeraldas: • Atacames, s.d., <italic>G. W. Barclay s.n.</italic> (holotype: K [barcode K000327511]!; isotypes: K [barcode K000327512; specimen in same type folder as K000327511]!; US [cat. no. 1056900; barcode 00114474]!).</p></tp:treatment-sec><tp:treatment-sec sec-type="description" id="SECID0EKSBG"><title>Description.</title><p>Treelet 2–6 m, branchlets sparsely pubescent, glabrescent. Leaves opposite, petiolate; petioles 2–6 cm long, pubescent when young, glabrescent; stipules deciduous, free, linear, 1.9–2.3 × 0.1–0.3 mm, pubescent with trichomes golden, apex mucronulate; lamina elliptic, 4.5–10 × 2.5–5.5 cm, foliaceous, glabrous on both sides, costa pubescent abaxially with golden trichomes, with 8 to 9 major secondary vein pairs, tertiary venation reticulate, base symmetrical, rounded, margin crenate, apex acuminate, acumen 0.1–0.5 cm long, mucronulate, domatia present. Inflorescences axillary and lateral, racemose, solitary, 3–6 × 1–2 cm, flowers dense near the apex, lax near the base, central axis golden brown, pubescent; pedicels 2–2.5 mm long, pubescent with golden trichomes, articulated near the base; bracts, triangular, 1–1.5 × 1–1.5 mm, densely pubescent, trichomes adpressed, 0.2–0.3 mm, golden, ciliolate margin, apex acuminate, mucronulate; bracteoles, triangular, 0.5–1 × 0.5–1 mm, densely pubescent, trichomes adpressed, 0.2–0.3 mm, golden, ciliolate margin, apex acuminate, mucronulate. Flower buds erect to the apex of the inflorescence, becoming strongly deflexed when flowering; sepals subequal, ovate, 1.5–2 × 0.75–1.3 mm, carnose near the base, scarious near the margin, densely pubescent with golden trichomes, mainly along the costa and near the apex, margin ciliate, apex obtuse; petals yellow, narrowly elliptic, tapering to the apex, 3–3.5 × 0.6–0.8 mm, costa pubescent with golden trichomes, margin ciliate, apex obtuse; stamens 2.7–3.5 mm long, filaments free, 0.5–0.8 mm long, dorsal glands 0.5–0.7 mm long, covering the filament, carnose, glabrous, anthers ovoid, 1.2–1.3 × 0.3–0.4 mm, glabrous, connective narrowly deltoid, 0.6–0.9 mm long, glabrous, dorsal anther connective scale lanceolate, 2.2–2.8 × 0.6–0.8 mm, scarious, brownish, margin erose near the apex; ovary globose 0.8–1 cm in diam., pubescent with golden trichomes, style filiform, erect, 2–2.5 mm long, glabrous, stigma apiculate. Fruit a symmetrical subligneous capsule dehiscent along three sutures, born erect at maturity, ellipsoid, 12–16 × 10–14 mm, apex rounded, green at maturity, pubescence dimorphic with golden to ferruginous, small dense trichomes 0.1–0.2 mm long and longer dispersed trichomes 0.3–0.5 mm long, surface veined. Seeds one per valve, globose, 5–6 mm, glabrous, brown, with maculae (Fig. <xref ref-type="fig" rid="F7">7</xref>).</p><fig id="F7" position="float" orientation="portrait"><object-id xmlns:xlink="http://www.w3.org/1999/xlink" content-type="doi" xlink:type="simple">10.3897/phytokeys.256.144950.figure7</object-id><object-id xmlns:xlink="http://www.w3.org/1999/xlink" content-type="arpha" xlink:type="simple">3D709C43-D805-5A4D-AFF1-88ED458C89BC</object-id><label>Figure 7.</label><caption><p><italic><tp:taxon-name><tp:taxon-name-part taxon-name-part-type="genus" reg="Rinorea">Rinorea</tp:taxon-name-part><tp:taxon-name-part taxon-name-part-type="species" reg="deflexa">deflexa</tp:taxon-name-part></tp:taxon-name></italic> (Benth.) S.F. Blake <bold>A</bold> twig with fruits showing one seed per valve <bold>B</bold> detail of pubescence on fruit surface <bold>C</bold> detail of fruit showing dehiscence with one seed per valve <bold>D</bold> seed, glabrous with maculae (<bold>A–D</bold>: <italic>C. E. Cerón Martínez 18340</italic> [MO]).</p></caption><graphic xmlns:xlink="http://www.w3.org/1999/xlink" xlink:href="phytokeys-256-151_article-144950__-g007.jpg" position="float" orientation="portrait" xlink:type="simple" id="oo_1341199.jpg"><uri content-type="original_file" xlink:type="simple">https://binary.pensoft.net/fig/1341199</uri></graphic></fig></tp:treatment-sec><tp:treatment-sec sec-type="distribution" id="SECID0EYTBG"><title>Distribution and ecology.</title><p><italic><tp:taxon-name><tp:taxon-name-part taxon-name-part-type="genus" reg="Rinorea">Rinorea</tp:taxon-name-part><tp:taxon-name-part taxon-name-part-type="species" reg="deflexa">deflexa</tp:taxon-name-part></tp:taxon-name></italic> has a restricted distribution in southern Ecuador and northern Peru, in the Western Ecuadorian and Ecuadorian biogeographical provinces (sensu <xref ref-type="bibr" rid="B8">Morrone 2014</xref>; Fig. <xref ref-type="fig" rid="F8">8</xref>). The species grows at elevations of 50–720 m, and it occurs in estuarine forest near riverbanks and in primary and secondary lowland dry forests.</p><fig id="F8" position="float" orientation="portrait"><object-id xmlns:xlink="http://www.w3.org/1999/xlink" content-type="doi" xlink:type="simple">10.3897/phytokeys.256.144950.figure8</object-id><object-id xmlns:xlink="http://www.w3.org/1999/xlink" content-type="arpha" xlink:type="simple">F820438C-5E91-53E1-A049-D6C4C6A73E1F</object-id><label>Figure 8.</label><caption><p>Distribution of <italic><tp:taxon-name><tp:taxon-name-part taxon-name-part-type="genus" reg="Rinorea">Rinorea</tp:taxon-name-part><tp:taxon-name-part taxon-name-part-type="species" reg="bicornuta">bicornuta</tp:taxon-name-part></tp:taxon-name></italic> (stars) and <italic><tp:taxon-name><tp:taxon-name-part taxon-name-part-type="genus" reg="Rinorea">R.</tp:taxon-name-part><tp:taxon-name-part taxon-name-part-type="species" reg="deflexa">deflexa</tp:taxon-name-part></tp:taxon-name></italic> (triangles).</p></caption><graphic xmlns:xlink="http://www.w3.org/1999/xlink" xlink:href="phytokeys-256-151_article-144950__-g008.jpg" position="float" orientation="portrait" xlink:type="simple" id="oo_1341200.jpg"><uri content-type="original_file" xlink:type="simple">https://binary.pensoft.net/fig/1341200</uri></graphic></fig></tp:treatment-sec><tp:treatment-sec sec-type="phenology" id="SECID0EUVBG"><title>Phenology.</title><p>The species flowers in January and fruits in January through March.</p></tp:treatment-sec><tp:treatment-sec sec-type="notes" id="SECID0EZVBG"><title>Notes.</title><p><italic><tp:taxon-name><tp:taxon-name-part taxon-name-part-type="genus" reg="Alsodeia">Alsodeia</tp:taxon-name-part><tp:taxon-name-part taxon-name-part-type="species" reg="deflexa">deflexa</tp:taxon-name-part></tp:taxon-name></italic> was described by Bentham based on a single flowering specimen. Over the course of revising the genus from Colombia, many additional fruiting herbarium specimens from Ecuador were observed and allowed us to provide an updated description.</p></tp:treatment-sec><tp:treatment-sec sec-type="material" id="SECID0EKWBG"><title>Additional specimens examined.</title><p><bold>Ecuador. Prov. Guayas</bold>: • Guayas, Naranjal, <named-content xmlns:xlink="http://www.w3.org/1999/xlink" content-type="dwc:verbatimCoordinates" xlink:type="simple"><named-content content-type="geo-json" specific-use="{&#34;type&#34;:&#34;Point&#34;,&#34;coordinates&#34;:[-79.633333,-2.450000]}" id="NCID0EVWBG" xlink:type="simple">02°27'S, 79°38'W</named-content></named-content>, 350 m, 28 Dec 1991 (st), <italic>C. E. Cerón Martínez 17807</italic> (MO); • <italic>ibid</italic>., 250–350 m, 28 Feb 1992 (st), <italic>C. E. Cerón Martínez 18340</italic> (MO); • <italic>ibid</italic>., <named-content xmlns:xlink="http://www.w3.org/1999/xlink" content-type="dwc:verbatimCoordinates" xlink:type="simple"><named-content content-type="geo-json" specific-use="{&#34;type&#34;:&#34;Point&#34;,&#34;coordinates&#34;:[-79.600000,-2.400000]}" id="NCID0EFXBG" xlink:type="simple">02°24'S, 79°36'W</named-content></named-content>, 350–380 m, 11 Aug 1992 (st), <italic>C. E. Cerón Martínez 20069</italic> (MO); • <italic>ibid</italic>., 340–370 m, 17 Aug 1992 (st), <italic>C. E. Cerón Martínez 20331</italic> (MO); • <italic>ibid</italic>., <named-content xmlns:xlink="http://www.w3.org/1999/xlink" content-type="dwc:verbatimCoordinates" xlink:type="simple"><named-content content-type="geo-json" specific-use="{&#34;type&#34;:&#34;Point&#34;,&#34;coordinates&#34;:[-79.633333,-2.450000]}" id="NCID0EVXBG" xlink:type="simple">02°27'S, 79°38'W</named-content></named-content>, 50–70 m, 27 Sep 1992 (st), <italic>C. E. Cerón Martínez 20389</italic> (MO); • <italic>ibid</italic>., 150–200 m, 2 Oct 1992 (st), <italic>C. E. Cerón Martínez 20621</italic> (MO); • Guayas, <named-content xmlns:xlink="http://www.w3.org/1999/xlink" content-type="dwc:verbatimCoordinates" xlink:type="simple"><named-content content-type="geo-json" specific-use="{&#34;type&#34;:&#34;Point&#34;,&#34;coordinates&#34;:[-79.600000,-2.450000]}" id="NCID0EDYBG" xlink:type="simple">02°27'S, 79°36'W</named-content></named-content>, 180 m, 21 Mar 2006 (fr), <italic>T. B. Croat et al. 96202</italic> (MO); • Cerro Azul, <named-content xmlns:xlink="http://www.w3.org/1999/xlink" content-type="dwc:verbatimCoordinates" xlink:type="simple"><named-content content-type="geo-json" specific-use="{&#34;type&#34;:&#34;Point&#34;,&#34;coordinates&#34;:[-80.000000,-2.250000]}" id="NCID0ENYBG" xlink:type="simple">02°15'S, 80°00'W</named-content></named-content>, 50–300 m, 17 Jan 1991 (fl), <italic>A. H. Gentry et al. 72346</italic> (ECUAMZ, MO, JAUM); • Guayas, 12 km from Guayaquil, 18 Feb 1962 (fr), <italic>A. J. Gilmartin 590</italic> (US); • Cerro Blanco, <named-content xmlns:xlink="http://www.w3.org/1999/xlink" content-type="dwc:verbatimCoordinates" xlink:type="simple"><named-content content-type="geo-json" specific-use="{&#34;type&#34;:&#34;Point&#34;,&#34;coordinates&#34;:[-79.966667,-2.166667]}" id="NCID0EZYBG" xlink:type="simple">02°10'S, 79°58'W</named-content></named-content>, 370 m, 27 Feb 1996 (fr), <italic>D. A. Neill et al. 10449</italic> (MO, QNCE); • <italic>ibid</italic>., <named-content xmlns:xlink="http://www.w3.org/1999/xlink" content-type="dwc:verbatimCoordinates" xlink:type="simple"><named-content content-type="geo-json" specific-use="{&#34;type&#34;:&#34;Point&#34;,&#34;coordinates&#34;:[-79.950000,-2.166667]}" id="NCID0EFZBG" xlink:type="simple">02°10'S, 79°57'W</named-content></named-content>, 420 m, 29 Feb 1996 (fr), <italic>D. A. Neill et al. 10495</italic> (MO, QNCE); • Cerro Azul, <named-content xmlns:xlink="http://www.w3.org/1999/xlink" content-type="dwc:verbatimCoordinates" xlink:type="simple"><named-content content-type="geo-json" specific-use="{&#34;type&#34;:&#34;Point&#34;,&#34;coordinates&#34;:[-79.966667,-2.166667]}" id="NCID0EPZBG" xlink:type="simple">02°10'S, 79°58'W</named-content></named-content>, 500 m, 18 Mar 1992 (fr), <italic>W. A. Palacios et al. 9983</italic> (MO); • Guayas, Guayaquil, <named-content xmlns:xlink="http://www.w3.org/1999/xlink" content-type="dwc:verbatimCoordinates" xlink:type="simple"><named-content content-type="geo-json" specific-use="{&#34;type&#34;:&#34;Point&#34;,&#34;coordinates&#34;:[-79.966667,-2.166667]}" id="NCID0EZZBG" xlink:type="simple">02°10'S, 79°58'W</named-content></named-content>, 400 m, 21–25 Jan 1992 (fl), <italic>D. Rubio et al. 2319</italic> (ECUAMZ, MO, QNCE); • <italic>ibid</italic>., (fr), <italic>D. Rubio et al. 2367</italic> (ECUAMZ, MO, QNCE). <bold>Prov. Loja</bold>: • Lajas, <named-content xmlns:xlink="http://www.w3.org/1999/xlink" content-type="dwc:verbatimCoordinates" xlink:type="simple"><named-content content-type="geo-json" specific-use="{&#34;type&#34;:&#34;Point&#34;,&#34;coordinates&#34;:[-80.066667,-3.883333]}" id="NCID0EJ1BG" xlink:type="simple">03°53'S, 80°04'W</named-content></named-content>, 350 m, 8 Jun 1995 (fl), <italic>X. Cornejo et al. 4139</italic> (U). <bold>Prov. Manabí</bold>: • estero Perro Muerto, <named-content xmlns:xlink="http://www.w3.org/1999/xlink" content-type="dwc:verbatimCoordinates" xlink:type="simple"><named-content content-type="geo-json" specific-use="{&#34;type&#34;:&#34;Point&#34;,&#34;coordinates&#34;:[-80.700000,-1.600000]}" id="NCID0EV1BG" xlink:type="simple">01°36'S, 80°42'W</named-content></named-content>, 400–420 m, 23 Jan 1991 (st), <italic>A. H. Gentry et al. 72673</italic> (F, MO); • Jama, <named-content xmlns:xlink="http://www.w3.org/1999/xlink" content-type="dwc:verbatimCoordinates" xlink:type="simple"><named-content content-type="geo-json" specific-use="{&#34;type&#34;:&#34;Point&#34;,&#34;coordinates&#34;:[-80.150000,-0.066667]}" id="NCID0E61BG" xlink:type="simple">0°04'S, 80°09'W</named-content></named-content>, 50 m, 6 Jan 2006 (fl), <italic>D. A. Neill 15107</italic> (MO, QNCE). <bold>Peru</bold>. <bold>Dept. Tumbes</bold>: • Zarumilla, <named-content xmlns:xlink="http://www.w3.org/1999/xlink" content-type="dwc:verbatimCoordinates" xlink:type="simple"><named-content content-type="geo-json" specific-use="{&#34;type&#34;:&#34;Point&#34;,&#34;coordinates&#34;:[-80.250000,-3.833333]}" id="NCID0EN2BG" xlink:type="simple">03°50'S, 80°15'W</named-content></named-content>, 720 m, 25 Jul 1992 (st), <italic>C. Díaz de la Guardia Guerrero 5127A</italic> (MO); • Zarumilla, Campo Verde el Caucho, <named-content xmlns:xlink="http://www.w3.org/1999/xlink" content-type="dwc:verbatimCoordinates" xlink:type="simple"><named-content content-type="geo-json" specific-use="{&#34;type&#34;:&#34;Point&#34;,&#34;coordinates&#34;:[-80.250000,-3.833333]}" id="NCID0EX2BG" xlink:type="simple">03°50'S, 80°15'W</named-content></named-content>, 500 m, 12 Nov 1992 (st), <italic>C. Díaz Santibáñez et al. 6038</italic> (MO); • <italic>ibid</italic>., 12 Nov 1992 (st), <italic>C. Díaz Santibáñez et al. 6087</italic> (MO); • <italic>ibid</italic>., 12 Nov 1992 (st), <italic>C. Díaz Santibáñez et al. 6088</italic> (MO); • <italic>ibid</italic>., 12 Nov 1992 (st), <italic>C. Díaz Santibáñez et al. 6089</italic> (MO); • <italic>ibid</italic>., 10 Feb 1993 (fr), <italic>C. Díaz Santibáñez et al. 6259</italic> (MO); • <italic>ibid</italic>., 15 Feb 1993 (fr), <italic>C. Díaz Santibáñez et al. 6435</italic> (MO); • <italic>ibid</italic>., 18 Feb 1993 (fr), <italic>C. Díaz Santibáñez et al. 6620</italic> (MO); • <italic>ibid</italic>., 18 Feb 1993 (fr), <italic>C. Díaz Santibáñez et al. 6664</italic> (MO); • <italic>ibid</italic>., 20 Jan 1995 (fr), <italic>C. Díaz Santibáñez et al. 7442</italic> (MO).</p></tp:treatment-sec><ref-list><ref id="B8"><mixed-citation xmlns:xlink="http://www.w3.org/1999/xlink" xlink:type="simple"><person-group><name name-style="western"><surname>Morrone</surname><given-names>JJ</given-names></name></person-group> (<year>2014</year>) <article-title>Biogeographical regionalisation of the Neotropical region.</article-title><source>Zootaxa</source><volume>3782</volume>: <fpage>1</fpage>–<lpage>110</lpage>. <ext-link xlink:href="10.11646/zootaxa.3782.1.1" ext-link-type="doi" xlink:type="simple">https://doi.org/10.11646/zootaxa.3782.1.1</ext-link></mixed-citation></ref></ref-list></tp:taxon-treatment>
