# Supplementary material for: ﻿Taxonomic clarifications, a new combination, and three new species of Neotropical Rinorea (Violaceae)
Source: PhytoKeys. 2025 May 29;256:151–74. doi: 10.3897/phytokeys.256.144950 (PMC12142210; doi:10.3897/phytokeys.256.144950)
Supplement: XML Treatment for Rinorea bicornuta [file phytokeys.256.144950-treatment9.xml]

<!DOCTYPE tp:taxon-treatment
  PUBLIC "-//TaxonX//DTD Taxonomic Treatment Publishing DTD v0 20100105//EN" "tax-treatment-NSO.dtd">
<tp:taxon-treatment xmlns:tp="http://www.plazi.org/taxpub"><tp:treatment-meta><kwd-group><label>Taxon classification</label><kwd>
                <named-content content-type="kingdom">Plantae</named-content>
              </kwd><kwd>
                <named-content content-type="order">Malpighiales</named-content>
              </kwd><kwd>
                <named-content content-type="family">Violaceae</named-content>
              </kwd></kwd-group><mixed-citation publication-type="journal"><person-group><name><surname>Hoyos-Gómez</surname><given-names>Saúl E.</given-names></name><name><surname>Ballard Jr.</surname><given-names>Harvey E.</given-names></name><name><surname>Callejas Posada</surname><given-names>Ricardo</given-names></name><name><surname>Wahlert</surname><given-names>Gregory A.</given-names></name></person-group><article-title>﻿Taxonomic clarifications, a new combination, and three new species of Neotropical <italic><tp:taxon-name><tp:taxon-name-part taxon-name-part-type="genus" reg="Rinorea">Rinorea</tp:taxon-name-part></tp:taxon-name></italic> (<tp:taxon-name><tp:taxon-name-part taxon-name-part-type="family">Violaceae</tp:taxon-name-part></tp:taxon-name>)</article-title><source>PhytoKeys</source><day>29</day><month>05</month><year>2025</year><volume>256</volume><fpage>151</fpage><lpage>174</lpage><pub-id pub-id-type="doi">10.3897/phytokeys.256.144950</pub-id></mixed-citation></tp:treatment-meta><tp:nomenclature><label>﻿9.</label><tp:taxon-name>
              <object-id xmlns:xlink="http://www.w3.org/1999/xlink" content-type="arpha" xlink:type="simple">FA3F89B3-55CF-50FD-A3B7-14CD504BFB8D</object-id>
              <tp:taxon-name-part taxon-name-part-type="genus" reg="Rinorea">Rinorea</tp:taxon-name-part>
              <tp:taxon-name-part taxon-name-part-type="species" reg="bicornuta">bicornuta</tp:taxon-name-part>
            </tp:taxon-name><tp:taxon-authority>Hekking. Phytologia 43: 474. 1979.</tp:taxon-authority></tp:nomenclature><tp:treatment-sec sec-type="material" id="SECID0EC5BG"><title>Type.</title><p>Brazil • Amazonas: Tocantins, Solimões, 1927, <italic>W. A. Ducke 21353</italic> (holotype: RB [barcode RB00560922]!; isotype: RB [barcode RB00544454]!).</p></tp:treatment-sec><tp:treatment-sec sec-type="description" id="SECID0EK5BG"><title>Description.</title><p>Tree 5–12 m tall, branchlets densely strigose with ferruginous erect trichomes 0.2–0.3 mm long, lenticels 0.5–1 mm long. Leaves alternate, petiolate, petioles 6–9 mm long, pilose with golden appressed trichomes 0.3–0.6 mm long, glabrescent; stipules deciduous, free, triangular, 3–4 × 1–1.7 mm, veined, costa pilose, margin ciliate, apex acuminate, mucronulate; lamina elliptic, 10–25 × 5–12 cm, foliaceous, glabrous on both sides, costa sparsely pilose on both sides with golden appressed trichomes 0.1–0.3 mm long, with 8 to 11 pairs of major secondary vein, tertiary venation brochidodromous, base symmetrical, cuneate; margin subentire to subcrenate, apex acuminate, acumen 0.5–1 cm long, mucronulate, domatia absent. Inflorescence axillary and terminal, thyrsoid, solitary or in 2 to 3 fascicles, 7–15 cm long, rachis green when fresh, brown when dry, cymules with 1 to 5 flowers; common peduncle 2.5–5 mm long, pubescent with dispersed pilose golden trichomes 0.1–0.2 mm long; pedicels 2–4 mm long, articulated near the base, pubescent with pilose golden trichomes 0.1–0.2 mm long; bracts deciduous, lanceolate, 1–1.5 × 1–1.5 mm, costa pubescent with golden pilose trichomes 0.1–0.2 mm long, margin ciliate, mucronulate; bracteoles deciduous, ovate, 0.8–1.1 × 0.4–0.6 mm, subopposite, costa pubescent with golden pilose trichomes 0.1–0.2 mm long, margin ciliate, apex acuminate, mucronulate. Flowers subzygomorphic, 3.5–4 × 3.5–4 mm, flower buds conical; sepals ovate, 1.5–2 × 0.9–1.1 mm, pubescent near the base and along the costa with pilose golden trichomes 0.1–0.2 mm long, margin ciliate, apex subobtuse, mucronate, with 1–3 longitudinal veins; petals cream-colored, ovate, 3–4 × 0.8–1.5 mm, pubescent along the costa with dispersed pilose golden trichomes 0.1–0.2 mm long, margin sparsely ciliate, apex obtuse, cream when fresh, brown when dry; stamens 2.5–3 × 1.0–1.2 mm, filaments and dorsal glands adnate to form a staminal tube 0.2 mm tall, carnose, glabrous, anthers 0.8–1 × 0.4–0.5 mm, subsessile, ovoid, with two apical cusps 0.3–0.5 × 0.1–0.2 mm; connective ca. 0.75 × ca. 0.25 mm, pubescent with dispersed pilose trichomes 0.1–0.2 mm long, dorsal anther connective scale lanceolate, 2–2.5 × 0.7–0.9 mm, scarious, margin entire, apex acuminate, brown when dry; ovary 0.8–1 mm, ovate, pubescent apically with pilose golden trichomes 0.2–0.3 mm long; style 2–2.5 mm long, erect, glabrous, stigma apiculate. Fruit an asymmetrical capsule dehiscent along three sutures, ellipsoid, 5–12 mm × 4–8 mm, pubescent with dimorphic golden trichomes, smaller trichomes 0.1 mm long, erect, larger trichomes 0.2–0.4 mm long, appressed; valves unequal, large valve 10–12 × 5–6 mm, smaller valves 6–7 × 4–5 mm, with persistent floral parts at the base. Seeds one per valve, ovoid, 4–5 mm diam., glabrous, shiny brown without maculae, with a conspicuous lateral hilum (Fig. <xref ref-type="fig" rid="F9">9</xref>).</p><fig id="F9" position="float" orientation="portrait"><object-id xmlns:xlink="http://www.w3.org/1999/xlink" content-type="doi" xlink:type="simple">10.3897/phytokeys.256.144950.figure9</object-id><object-id xmlns:xlink="http://www.w3.org/1999/xlink" content-type="arpha" xlink:type="simple">9A78F066-945D-5897-9EBF-50AA38D5F2D4</object-id><label>Figure 9.</label><caption><p><italic><tp:taxon-name><tp:taxon-name-part taxon-name-part-type="genus" reg="Rinorea">Rinorea</tp:taxon-name-part><tp:taxon-name-part taxon-name-part-type="species" reg="bicornuta">bicornuta</tp:taxon-name-part></tp:taxon-name></italic> Hekking <bold>A</bold> fruit with asymmetrical valves <bold>B</bold> detail of pubescence on fruit surface <bold>C</bold> seed, glabrous without maculae (<bold>A–C</bold>: <italic>L. Clavijo 404</italic> [HUA]).</p></caption><graphic xmlns:xlink="http://www.w3.org/1999/xlink" xlink:href="phytokeys-256-151_article-144950__-g009.jpg" position="float" orientation="portrait" xlink:type="simple" id="oo_1341201.jpg"><uri content-type="original_file" xlink:type="simple">https://binary.pensoft.net/fig/1341201</uri></graphic></fig></tp:treatment-sec><tp:treatment-sec sec-type="distribution" id="SECID0EW6BG"><title>Distribution and habitat.</title><p><italic><tp:taxon-name><tp:taxon-name-part taxon-name-part-type="genus" reg="Rinorea">Rinorea</tp:taxon-name-part><tp:taxon-name-part taxon-name-part-type="species" reg="bicornuta">bicornuta</tp:taxon-name-part></tp:taxon-name></italic> is an endemic species near the border region of Colombia and Brazil, an area corresponding to the Imerí biogeographical province (sensu <xref ref-type="bibr" rid="B8">Morrone 2014</xref>; Fig. <xref ref-type="fig" rid="F8">8</xref>). It occurs in primary lowland wet forests between 50 and 200 m elevation.</p></tp:treatment-sec><tp:treatment-sec sec-type="phenology" id="SECID0EQAAI"><title>Phenology.</title><p>The species was recorded in flower in February and November and in fruit in February.</p></tp:treatment-sec><tp:treatment-sec sec-type="notes" id="SECID0EVAAI"><title>Notes.</title><p><italic><tp:taxon-name><tp:taxon-name-part taxon-name-part-type="genus" reg="Rinorea">Rinorea</tp:taxon-name-part><tp:taxon-name-part taxon-name-part-type="species" reg="bicornuta">bicornuta</tp:taxon-name-part></tp:taxon-name></italic> was described by <xref ref-type="bibr" rid="B4">Hekking (1979)</xref> from a single flowering specimen. Over the course of revising the genus from Colombia, a second fruiting herbarium specimen from Vaupés Department was observed and allowed us to provide and updated description here.</p></tp:treatment-sec><tp:treatment-sec sec-type="material" id="SECID0EKBAI"><title>Additional specimens examined.</title><p>Colombia. Vaupés: • Taraira, Estación Biológica Mosiro Itajura (Caparú), <named-content xmlns:xlink="http://www.w3.org/1999/xlink" content-type="dwc:verbatimCoordinates" xlink:type="simple"><named-content content-type="geo-json" specific-use="{&#34;type&#34;:&#34;Point&#34;,&#34;coordinates&#34;:[-69.517472,-1.072722]}" id="NCID0ETBAI" xlink:type="simple">01°04'21.8"S, 69°31'2.9"W</named-content></named-content>, 200 m, 20 Feb 2004 (fl, fr), <italic>L. Clavijo 404</italic> (COAH, COL, HUA, UBDC).</p></tp:treatment-sec><tp:treatment-sec><!--Section generated to contain objects referenced in tp:taxon-treatment.--><fig id="F8" position="float" orientation="portrait"><object-id xmlns:xlink="http://www.w3.org/1999/xlink" content-type="doi" xlink:type="simple">10.3897/phytokeys.256.144950.figure8</object-id><object-id xmlns:xlink="http://www.w3.org/1999/xlink" content-type="arpha" xlink:type="simple">F820438C-5E91-53E1-A049-D6C4C6A73E1F</object-id><label>Figure 8.</label><caption><p>Distribution of <italic><tp:taxon-name><tp:taxon-name-part taxon-name-part-type="genus" reg="Rinorea">Rinorea</tp:taxon-name-part><tp:taxon-name-part taxon-name-part-type="species" reg="bicornuta">bicornuta</tp:taxon-name-part></tp:taxon-name></italic> (stars) and <italic><tp:taxon-name><tp:taxon-name-part taxon-name-part-type="genus" reg="Rinorea">R.</tp:taxon-name-part><tp:taxon-name-part taxon-name-part-type="species" reg="deflexa">deflexa</tp:taxon-name-part></tp:taxon-name></italic> (triangles).</p></caption><graphic xmlns:xlink="http://www.w3.org/1999/xlink" xlink:href="phytokeys-256-151_article-144950__-g008.jpg" position="float" orientation="portrait" xlink:type="simple" id="oo_1341200.jpg"><uri content-type="original_file" xlink:type="simple">https://binary.pensoft.net/fig/1341200</uri></graphic></fig></tp:treatment-sec><ref-list><ref id="B8"><mixed-citation xmlns:xlink="http://www.w3.org/1999/xlink" xlink:type="simple"><person-group><name name-style="western"><surname>Morrone</surname><given-names>JJ</given-names></name></person-group> (<year>2014</year>) <article-title>Biogeographical regionalisation of the Neotropical region.</article-title><source>Zootaxa</source><volume>3782</volume>: <fpage>1</fpage>–<lpage>110</lpage>. <ext-link xlink:href="10.11646/zootaxa.3782.1.1" ext-link-type="doi" xlink:type="simple">https://doi.org/10.11646/zootaxa.3782.1.1</ext-link></mixed-citation></ref><ref id="B4"><mixed-citation xmlns:xlink="http://www.w3.org/1999/xlink" xlink:type="simple"><person-group><name name-style="western"><surname>Hekking</surname><given-names>WHA</given-names></name></person-group> (<year>1979</year>) <article-title>Studies on Neotropical <tp:taxon-name><tp:taxon-name-part taxon-name-part-type="family">Violaceae</tp:taxon-name-part></tp:taxon-name> Tribe Rinoreae I. New taxa and synonymy in <italic><tp:taxon-name><tp:taxon-name-part taxon-name-part-type="genus">Gloeospermum</tp:taxon-name-part></tp:taxon-name></italic> and <italic><tp:taxon-name><tp:taxon-name-part taxon-name-part-type="genus">Rinorea</tp:taxon-name-part></tp:taxon-name></italic>.</article-title><source>Phytologia</source><volume>43</volume>(<issue>5</issue>): <fpage>461</fpage>–<lpage>490</lpage>. <ext-link xlink:href="10.5962/bhl.part.27767" ext-link-type="doi" xlink:type="simple">https://doi.org/10.5962/bhl.part.27767</ext-link></mixed-citation></ref></ref-list></tp:taxon-treatment>
